# Supplementary material for: Arabidopsis G-Protein β Subunit AGB1 Negatively Regulates DNA Binding of MYB62, a Suppressor in the Gibberellin Pathway
Source: Int J Mol Sci. 2021 Jul 31;22(15):8270. doi: 10.3390/ijms22158270 (PMC8347620; doi:10.3390/ijms22158270)
Supplement: Supplementary file 1 [file ijms-22-08270-s001.zip]

Archive with 1 entries (1 files):
- ijms-1253262-supplementary.pdf
